# Supplementary material for: Evolutionary Analysis of Six Gene Families Part of the Reactive Oxygen Species (ROS) Gene Network in Three Brassicaceae Species
Source: Int J Mol Sci. 2024 Feb 5;25(3):1938. doi: 10.3390/ijms25031938 (PMC10856686; doi:10.3390/ijms25031938)
Supplement: Supplementary file 1 [file ijms-25-01938-s001.zip]

Archive with 2 entries (2 files):
- Berthelier et al._Supplementary Tables.xlsx
- Berthelier_et_al_Supplementary Figures.pdf
